# Supplementary material for: Rapid fabrication of gold microsphere arrays with stable deep-pressing anisotropic conductivity for advanced packaging
Source: Nat Commun. 2024 Oct 24;15:9182. doi: 10.1038/s41467-024-53407-x (PMC11502786; doi:10.1038/s41467-024-53407-x)
Supplement: Supplementary file 3 — Source Data [file 41467_2024_53407_MOESM3_ESM.xlsx]

## Sheet: Figure 1e
Colloidosomes	spheres
diameter (μm)	diameter (μm)
0.69	0.512
0.68	0.524
0.63	0.549
0.67	0.532
0.7	0.534
0.69	0.567
0.68	0.588
0.7	0.582
0.7	0.544
0.71	0.55
0.71	0.549
0.72	0.575
0.73	0.561
0.71	0.568
0.72	0.613
0.7	0.534
0.73	0.566
0.71	0.532
0.75	0.556
0.68	0.6311
0.73	0.539
0.71	0.525
0.72	0.559
0.67	0.549
0.68	0.58
0.74	0.574
0.75	0.552
0.67	0.581
0.71	0.528
0.69	0.54
0.68	0.543
0.7	0.525
0.69	0.55
0.66	0.567
0.71	0.554
0.75	0.558
0.74	0.562
0.65	0.523
0.71	0.564
0.7	0.577
0.73	0.548
0.68	0.553
0.7	0.583
0.68	0.575
0.71	0.617
0.73	0.554
0.76	0.543
0.71	0.572
0.68	0.562
0.74	0.537
0.7	0.562
0.69	0.564
0.63	0.558
0.74	0.562
0.67	0.559
0.74	0.572
0.69	0.563
0.7	0.573
0.69	0.565
0.67	0.63
0.73	0.561
0.63	0.533
0.69	0.553
0.69	0.521
0.7	0.53
0.73	0.49
0.74	0.52
0.67	0.53
0.72	0.53
0.66	0.53
0.68	0.549
	0.556
	0.574
	0.555
	0.551
	0.558
	0.549
	0.552
	0.562
	0.54
	0.561
	0.555
	0.549
	0.565
	0.561
	0.568
	0.545
	0.572
	0.573
	0.587
	0.534
	0.568
	0.571
	0.563
	0.549
	0.563
	0.549
	0.535
	0.539
	0.623
	0.573
	0.561
	0.571
	0.564
	0.567
	0.558
	0.572
	0.521
	0.524
	0.553
	0.563
	0.578
	0.545
	0.562
	0.559
	0.572
	0.563
	0.549
	0.554
	0.572
	0.561
	0.562
	0.555
	0.549
	0.562
	0.556
	0.515
	0.541
	0.549
	0.622
	0.542
	0.586
	0.561
	0.532
	0.572
	0.563
	0.589
	0.531
	0.567
	0.555
	0.542
	0.529
	0.539
	0.574
	0.562
	0.553
	0.573
	0.613
	0.542
	0.558
	0.553

## Sheet: Figure 1f
	colloidosome		spheres
Au NPs concentration (nM)	diameter (μm)	error （μm）	diamete (μm)	error (μm)
2.25	0.215	0.0107	0.277	0.0134
4.5	0.279	0.0125	0.343	0.0199
6	0.353	0.0163	0.4	0.0219
9	0.368	0.0175	0.442	0.0238
18	0.468	0.0245	0.607	0.0255
45	0.604	0.0308	0.74	0.0307
90	0.785	0.0402	0.955	0.0338
312	2.03	0.16	2.55	0.17

## Sheet: Figure 2b
diameter (μm)	fluence (mJ·cm-2)
300	4.5	4.5	35	9.2	2.1
375	9.2	4.5	35	2.1	9.2	22.9
500	13.3	4.5	35	2.1	9.2	13.3	22.9
800	22.9	4.5	35	2.1	9.2	13.3
300	2.1	4.5	9.2
375	2.1	4.5	9.2	13.3
500	2.1	4.5	9.2	13.3	22.9
800	2.1	4.5	9.2	13.3	22.9	28

## Sheet: Figure 3a1
Wavelength (nm)	absorption	scattering	extinction
	cross section (nm2)	cross section (nm2)	cross section (nm2)
450	1.91095e-13	1.91565e-13	3.8266e-13
455	1.91744e-13	1.89594e-13	3.81338e-13
460	1.92393e-13	1.87504e-13	3.79897e-13
465	1.92948e-13	1.85344e-13	3.78292e-13
470	1.9339e-13	1.83224e-13	3.76614e-13
475	1.93808e-13	1.81207e-13	3.75015e-13
480	1.94149e-13	1.7933e-13	3.73479e-13
485	1.94338e-13	1.77748e-13	3.72086e-13
490	1.94495e-13	1.76565e-13	3.7106e-13
495	1.94591e-13	1.75816e-13	3.70407e-13
500	1.94577e-13	1.75656e-13	3.70233e-13
505	1.94599e-13	1.76108e-13	3.70707e-13
510	1.94576e-13	1.77163e-13	3.71739e-13
515	1.94556e-13	1.78895e-13	3.73451e-13
520	1.94599e-13	1.81185e-13	3.75784e-13
525	1.94595e-13	1.8409e-13	3.78685e-13
530	1.94666e-13	1.87557e-13	3.82223e-13
535	1.94665e-13	1.91618e-13	3.86283e-13
540	1.94676e-13	1.96368e-13	3.91044e-13
545	1.94608e-13	2.01874e-13	3.96482e-13
550	1.94515e-13	2.08425e-13	4.0294e-13
555	1.94381e-13	2.16208e-13	4.10589e-13
560	1.94205e-13	2.25675e-13	4.1988e-13
565	1.93862e-13	2.36996e-13	4.30858e-13
570	1.93035e-13	2.50386e-13	4.43421e-13
575	1.91258e-13	2.65353e-13	4.56611e-13
580	1.8822e-13	2.80953e-13	4.69173e-13
585	1.8392e-13	2.95149e-13	4.79069e-13
590	1.78651e-13	3.05875e-13	4.84526e-13
595	1.72746e-13	3.1219e-13	4.84936e-13
600	1.66638e-13	3.15331e-13	4.81969e-13
605	1.59815e-13	3.17439e-13	4.77254e-13
610	1.51454e-13	3.1903e-13	4.70484e-13
615	1.41445e-13	3.19526e-13	4.60971e-13
620	1.31813e-13	3.17883e-13	4.49696e-13
625	1.24094e-13	3.1438e-13	4.38474e-13
630	1.18323e-13	3.08584e-13	4.26907e-13
635	1.15477e-13	2.99506e-13	4.14983e-13
640	1.16644e-13	2.88893e-13	4.05537e-13
645	1.21623e-13	2.79281e-13	4.00904e-13
650	1.27518e-13	2.72658e-13	4.00176e-13
655	1.30341e-13	2.69426e-13	3.99767e-13
660	1.29969e-13	2.66601e-13	3.9657e-13
665	1.2933e-13	2.60613e-13	3.89943e-13
670	1.30798e-13	2.50512e-13	3.8131e-13
675	1.3566e-13	2.38824e-13	3.74484e-13
680	1.42791e-13	2.30618e-13	3.73409e-13
685	1.49237e-13	2.28788e-13	3.78025e-13
690	1.54935e-13	2.31887e-13	3.86822e-13
695	1.62683e-13	2.39004e-13	4.01687e-13
700	1.71635e-13	2.52125e-13	4.2376e-13
705	1.74764e-13	2.71619e-13	4.46383e-13
710	1.65878e-13	2.93722e-13	4.596e-13
715	1.4871e-13	3.13448e-13	4.62158e-13
720	1.34918e-13	3.27233e-13	4.62151e-13
725	1.30725e-13	3.33561e-13	4.64286e-13
730	1.30373e-13	3.33698e-13	4.64071e-13
735	1.25964e-13	3.30823e-13	4.56787e-13
740	1.17951e-13	3.26179e-13	4.4413e-13
745	1.11968e-13	3.17188e-13	4.29156e-13
750	1.10459e-13	3.01159e-13	4.11618e-13

## Sheet: Figure 3a2
Wavelength (nm)	absorption	scattering	extinction
	cross section (nm2)	cross section (nm2)	cross section (nm2)
450	2.86985e-13	3.05064e-13	5.9173e-13
455	2.88578e-13	3.05983e-13	5.94216e-13
460	2.89908e-13	3.07046e-13	5.96575e-13
465	2.90956e-13	3.08272e-13	5.98837e-13
470	2.91705e-13	3.09686e-13	6.01001e-13
475	2.92134e-13	3.11351e-13	6.03072e-13
480	2.9224e-13	3.13377e-13	6.05158e-13
485	2.92046e-13	3.15857e-13	6.0741e-13
490	2.91586e-13	3.18838e-13	6.09894e-13
495	2.90877e-13	3.224e-13	6.12678e-13
500	2.89945e-13	3.26664e-13	6.15938e-13
505	2.88845e-13	3.31654e-13	6.19745e-13
510	2.8761e-13	3.37319e-13	6.24045e-13
515	2.86247e-13	3.43693e-13	6.28923e-13
520	2.84776e-13	3.50736e-13	6.34326e-13
525	2.83198e-13	3.58342e-13	6.40145e-13
530	2.81472e-13	3.66578e-13	6.46476e-13
535	2.79575e-13	3.75445e-13	6.53237e-13
540	2.77465e-13	3.84983e-13	6.60552e-13
545	2.75081e-13	3.95447e-13	6.68628e-13
550	2.72437e-13	4.0701e-13	6.77709e-13
555	2.69553e-13	4.20139e-13	6.88405e-13
560	2.66543e-13	4.35255e-13	7.01108e-13
565	2.63535e-13	4.52663e-13	7.16313e-13
570	2.60465e-13	4.72426e-13	7.3366e-13
575	2.56938e-13	4.93845e-13	7.52048e-13
580	2.51902e-13	5.15804e-13	7.68966e-13
585	2.44339e-13	5.36408e-13	7.81729e-13
590	2.34073e-13	5.54235e-13	7.88704e-13
595	2.22409e-13	5.68502e-13	7.90822e-13
600	2.10671e-13	5.80143e-13	7.90209e-13
605	1.99663e-13	5.90204e-13	7.89165e-13
610	1.8964e-13	5.98966e-13	7.8809e-13
615	1.81564e-13	6.04144e-13	7.85902e-13
620	1.76372e-13	6.03363e-13	7.80505e-13
625	1.75322e-13	5.95167e-13	7.71719e-13
630	1.7835e-13	5.81222e-13	7.60797e-13
635	1.84351e-13	5.63436e-13	7.4872e-13
640	1.90872e-13	5.44571e-13	7.35964e-13
645	1.95533e-13	5.28158e-13	7.23811e-13
650	1.99382e-13	5.12792e-13	7.12733e-13
655	2.03762e-13	4.95574e-13	7.00503e-13
660	2.09047e-13	4.7561e-13	6.86712e-13
665	2.16184e-13	4.54539e-13	6.72879e-13
670	2.25771e-13	4.36144e-13	6.62377e-13
675	2.35371e-13	4.25438e-13	6.59298e-13
680	2.42493e-13	4.25165e-13	6.64296e-13
685	2.48853e-13	4.31155e-13	6.76633e-13
690	2.54632e-13	4.33813e-13	6.88994e-13
695	2.56663e-13	4.25649e-13	6.87297e-13
700	2.54214e-13	4.10443e-13	6.70653e-13
705	2.47932e-13	3.96336e-13	6.4985e-13
710	2.38937e-13	3.78711e-13	6.24404e-13
715	2.3129e-13	3.50818e-13	5.89124e-13
720	2.28538e-13	3.24105e-13	5.55386e-13
725	2.29888e-13	3.14988e-13	5.4179e-13
730	2.30203e-13	3.24167e-13	5.49284e-13
735	2.23214e-13	3.42513e-13	5.61671e-13
740	2.10842e-13	3.63993e-13	5.70486e-13
745	2.04568e-13	3.86611e-13	5.84462e-13
750	2.09533e-13	4.08506e-13	6.09335e-13

## Sheet: Figure 3a3
Wavelength (nm)	absorption	scattering	extinction
	cross section (nm2)	cross section (nm2)	cross section (nm2)
450	4.78748e-13	5.47813e-13	1.02656e-12
455	4.8077e-13	5.49137e-13	1.02991e-12
460	4.82548e-13	5.50266e-13	1.03281e-12
465	4.84014e-13	5.51231e-13	1.03525e-12
470	4.85104e-13	5.52099e-13	1.0372e-12
475	4.8576e-13	5.52978e-13	1.03874e-12
480	4.85938e-13	5.54015e-13	1.03995e-12
485	4.85633e-13	5.55392e-13	1.04103e-12
490	4.84876e-13	5.57299e-13	1.04218e-12
495	4.83696e-13	5.5991e-13	1.04361e-12
500	4.82085e-13	5.63383e-13	1.04547e-12
505	4.80047e-13	5.67859e-13	1.04791e-12
510	4.77647e-13	5.73436e-13	1.05108e-12
515	4.74918e-13	5.8014e-13	1.05506e-12
520	4.71788e-13	5.87976e-13	1.05976e-12
525	4.68211e-13	5.96992e-13	1.0652e-12
530	4.64174e-13	6.07236e-13	1.07141e-12
535	4.59533e-13	6.18763e-13	1.0783e-12
540	4.54146e-13	6.31744e-13	1.08589e-12
545	4.47943e-13	6.46454e-13	1.0944e-12
550	4.40726e-13	6.63285e-13	1.10401e-12
555	4.32408e-13	6.82913e-13	1.11532e-12
560	4.22991e-13	7.06088e-13	1.12908e-12
565	4.12452e-13	7.33495e-13	1.14595e-12
570	4.01009e-13	7.6552e-13	1.16653e-12
575	3.88925e-13	8.01477e-13	1.1904e-12
580	3.76784e-13	8.39137e-13	1.21592e-12
585	3.65305e-13	8.74505e-13	1.23981e-12
590	3.5498e-13	9.035e-13	1.25848e-12
595	3.46044e-13	9.24138e-13	1.27018e-12
600	3.38282e-13	9.37381e-13	1.27566e-12
605	3.31039e-13	9.46385e-13	1.27742e-12
610	3.2355e-13	9.53215e-13	1.27677e-12
615	3.16899e-13	9.57115e-13	1.27401e-12
620	3.14184e-13	9.5504e-13	1.26922e-12
625	3.18135e-13	9.46222e-13	1.26436e-12
630	3.2816e-13	9.32578e-13	1.26074e-12
635	3.41848e-13	9.16642e-13	1.25849e-12
640	3.56878e-13	9.00777e-13	1.25766e-12
645	3.71352e-13	8.86046e-13	1.2574e-12
650	3.83636e-13	8.71904e-13	1.25554e-12
655	3.92029e-13	8.59809e-13	1.25184e-12
660	3.9448e-13	8.49685e-13	1.24417e-12
665	3.93953e-13	8.35232e-13	1.22919e-12
670	3.97035e-13	8.13638e-13	1.21067e-12
675	4.07086e-13	7.89984e-13	1.19707e-12
680	4.23029e-13	7.77634e-13	1.20066e-12
685	4.3485e-13	7.86115e-13	1.22096e-12
690	4.32879e-13	8.07049e-13	1.23993e-12
695	4.20499e-13	8.23475e-13	1.24397e-12
700	4.06885e-13	8.17411e-13	1.2243e-12
705	3.98528e-13	7.82738e-13	1.18127e-12
710	3.98898e-13	7.38999e-13	1.1379e-12
715	4.1029e-13	7.0533e-13	1.11562e-12
720	4.31917e-13	6.84875e-13	1.11679e-12
725	4.58079e-13	6.8944e-13	1.14752e-12
730	4.7943e-13	7.3136e-13	1.21079e-12
735	4.82789e-13	7.9363e-13	1.27642e-12
740	4.64407e-13	8.49168e-13	1.31358e-12
745	4.40735e-13	8.92429e-13	1.33316e-12
750	4.23747e-13	9.28457e-13	1.3522e-12

## Sheet: Figure 3b
diameter of colloidosomes	scattering	absorption
	cross section (nm2)	cross section (nm2)
399	1.94666e-13	1.87557e-13
509	2.81472e-13	3.66578e-13
684	4.64174e-13	6.07236e-13
--	--	--

## Sheet: Figure 3c
diameter of spheres	scattering	absorption
	cross section (nm2)	cross section (nm2)
300	8.49939e-14	1.91691e-13
375	1.11737e-13	2.28956e-13
500	2.03418e-13	5.45097e-13
--	--	--

## Sheet: Figure 3d
Wavelength (nm)	skin depth (nm)
300	25.4622
302	25.6088
304	25.7553
306	25.9019
308	26.0484
310	26.195
312	26.3869
314	26.6097
316	26.8325
318	27.0552
320	27.2523
322	27.4487
324	27.6452
326	27.8416
328	28.0381
330	28.3007
332	28.6682
334	29.0358
336	29.4034
338	29.7461
340	29.9185
342	30.0909
344	30.2633
346	30.4428
348	30.6512
350	30.8596
352	31.068
354	31.2764
356	31.4804
358	31.5752
360	31.6701
362	31.765
364	31.8599
366	31.9548
368	32.0496
370	32.1445
372	32.2394
374	32.3343
376	32.3965
378	32.4561
380	32.5157
382	32.5753
384	32.6349
386	32.7328
388	32.8387
390	32.9445
392	33.0503
394	33.1561
396	33.2675
398	33.4376
400	33.6077
402	33.7778
404	33.9479
406	34.1179
408	34.2948
410	34.5029
412	34.7109
414	34.9189
416	35.1269
418	35.335
420	35.5912
422	35.8528
424	36.1143
426	36.3758
428	36.6374
430	36.8213
432	36.9813
434	37.1412
436	37.3011
438	37.461
440	37.6209
442	37.7809
444	37.9936
446	38.3747
448	38.7557
450	39.1368
452	39.497
454	39.8385
456	40.18
458	40.5215
460	40.863
462	41.3672
464	41.8086
466	42.1603
468	42.5119
470	43.0061
472	43.497
474	43.9755
476	44.3302
478	44.6418
480	44.9391
482	45.1297
484	45.2875
486	45.4453
488	45.6031
490	45.7096
492	45.6006
494	45.4915
496	45.3825
498	45.139
500	44.8756
502	44.5773
504	44.0019
506	43.5204
508	43.1398
510	42.4887
512	42.0061
514	41.6089
516	41.2135
518	40.8381
520	40.4814
522	40.0997
524	39.7086
526	39.2599
528	38.9682
530	38.6944
532	38.1197
534	37.7478
536	37.5112
538	37.1118
540	36.6835
542	36.3135
544	36.0233
546	35.7526
548	35.5942
550	35.4358
552	35.1983
554	34.8767
556	34.6025
558	34.3701
560	34.1378
562	33.8888
564	33.6284
566	33.3707
568	33.1623
570	32.954
572	32.7456
574	32.5373
576	32.3526
578	32.2279
580	32.1031
582	31.9783
584	31.8536
586	31.7288
588	31.6041
590	31.4793
592	31.3546
594	31.233
596	31.1193
598	31.0055
600	30.8917
602	30.7779
604	30.6642
606	30.5504
608	30.4366
610	30.3228
612	30.2091
614	30.0957
616	29.9998
618	29.9038
620	29.8079
622	29.7119
624	29.616
626	29.5201
628	29.4241
630	29.3282
632	29.2322
634	29.1363
636	29.0403
638	28.9663
640	28.8981
642	28.83
644	28.7618
646	28.6936
648	28.6254
650	28.5572
652	28.4891
654	28.4198
656	28.3496
658	28.2794
660	28.2092
662	28.139
664	28.0688
666	27.9986
668	27.9284
670	27.8713
672	27.824
674	27.7766
676	27.7293
678	27.6819
680	27.6345
682	27.5872
684	27.5398
686	27.4925
688	27.4451
690	27.3977
692	27.3504
694	27.303
696	27.2556
698	27.2083
700	27.1609
702	27.1136
704	27.0662
706	27.0189
708	26.9715
710	26.9241
712	26.8899
714	26.857
716	26.8241
718	26.7912
720	26.7583
722	26.7253
724	26.6924
726	26.6595
728	26.6266
730	26.5937
732	26.5607
734	26.5278
736	26.4949
738	26.462
740	26.429
742	26.3961
744	26.3632
746	26.3303
748	26.2974
750	26.2644
752	26.2315
754	26.1986
756	26.1657
758	26.1327
760	26.0998
762	26.0669
764	26.034
766	26.001
768	25.9734
770	25.9507
772	25.9279
774	25.9052
776	25.8824
778	25.8597
780	25.8369
782	25.8142
784	25.7914
786	25.7687
788	25.7459
790	25.7232
792	25.7004
794	25.6777
796	25.6549
798	25.6322
800	25.6094
802	25.5867
804	25.5639
806	25.5412
808	25.5184
810	25.4957
812	25.4729
814	25.4502
816	25.4274
818	25.4047
820	25.3819
822	25.3592
824	25.3364
826	25.3137
828	25.2909
830	25.2682
832	25.2454
834	25.2227
836	25.1999
838	25.1817
840	25.1664
842	25.1511
844	25.1358
846	25.1205
848	25.1052
850	25.0899
852	25.0746
854	25.0594
856	25.0441
858	25.0288
860	25.0135
862	24.9982
864	24.9829
866	24.9676
868	24.9524
870	24.9371
872	24.9218
874	24.9065
876	24.8912
878	24.8759
880	24.8607
882	24.8454
884	24.8301
886	24.8148
888	24.7995
890	24.7842
892	24.7689
894	24.7537
896	24.7384
898	24.7231
900	24.7078
902	24.6925
904	24.6772
906	24.6619
908	24.6467
910	24.6314
912	24.6161
914	24.6008
916	24.5855
918	24.5702
920	24.5549
922	24.5397
924	24.5291
926	24.5198
928	24.5104
930	24.5011
932	24.4917
934	24.4824
936	24.4731
938	24.4637
940	24.4544
942	24.4451
944	24.4357
946	24.4264
948	24.4171
950	24.4077
952	24.3984
954	24.3891
956	24.3797
958	24.3704
960	24.361
962	24.3517
964	24.3424
966	24.333
968	24.3237
970	24.3144
972	24.305
974	24.2957
976	24.2864
978	24.277
980	24.2677
982	24.2584
984	24.249
986	24.2397
988	24.2303
990	24.221
992	24.2117
994	24.2023
996	24.193
998	24.1837
1000	24.1743
1002	24.165
1004	24.1557
1006	24.1463
1008	24.137
1010	24.1276
1012	24.1183
1014	24.109
1016	24.0996
1018	24.0903
1020	24.081
1022	24.0716
1024	24.0623
1026	24.053
1028	24.0436
1030	24.0343
1032	24.025
1034	24.0182
1036	24.0124
1038	24.0067
1040	24.0009
1042	23.9951
1044	23.9893
1046	23.9835
1048	23.9777
1050	23.9719
1052	23.9661
1054	23.9603
1056	23.9546
1058	23.9488
1060	23.943
1062	23.9372
1064	23.9314
1066	23.9256
1068	23.9198
1070	23.914
1072	23.9082
1074	23.9025
1076	23.8967
1078	23.8909
1080	23.8851
1082	23.8793
1084	23.8735
1086	23.8677
1088	23.8619
1090	23.8561
1092	23.8504
1094	23.8446
1096	23.8388
1098	23.833
1100	23.8272
1102	23.8214
1104	23.8156
1106	23.8098
1108	23.8041
1110	23.7983
1112	23.7925
1114	23.7867
1116	23.7809
1118	23.7751
1120	23.7693
1122	23.7635
1124	23.7578
1126	23.752
1128	23.7462
1130	23.7404
1132	23.7346
1134	23.7288
1136	23.723
1138	23.7172
1140	23.7114
1142	23.7056
1144	23.6999
1146	23.6941
1148	23.6883
1150	23.6825
1152	23.6767
1154	23.6709
1156	23.6651
1158	23.6593
1160	23.6536
1162	23.6482
1164	23.6451
1166	23.642
1168	23.6389
1170	23.6359
1172	23.6328
1174	23.6297
1176	23.6266
1178	23.6236
1180	23.6205
1182	23.6174
1184	23.6144
1186	23.6113
1188	23.6082
1190	23.6051
1192	23.602
1194	23.599
1196	23.5959
1198	23.5928
1200	23.5897
1202	23.5867
1204	23.5836
1206	23.5805
1208	23.5775
1210	23.5744
1212	23.5713
1214	23.5682
1216	23.5652
1218	23.5621
1220	23.559
1222	23.5559
1224	23.5529
1226	23.5498
1228	23.5467
1230	23.5436
1232	23.5406
1234	23.5375
1236	23.5344
1238	23.5313
1240	23.5283
1242	23.5252
1244	23.5221
1246	23.5191
1248	23.516
1250	23.5129
1252	23.5098
1254	23.5068
1256	23.5037
1258	23.5006
1260	23.4975
1262	23.4945
1264	23.4914
1266	23.4883
1268	23.4852
1270	23.4822
1272	23.4791
1274	23.476
1276	23.473
1278	23.4699
1280	23.4668
1282	23.4637
1284	23.4607
1286	23.4576
1288	23.4545
1290	23.4514
1292	23.4484
1294	23.4453
1296	23.4422
1298	23.4391
1300	23.4361
1302	23.433
1304	23.4299
1306	23.4268
1308	23.4238
1310	23.4207
1312	23.4176
1314	23.4148
1316	23.4137
1318	23.4126
1320	23.4115
1322	23.4104
1324	23.4093
1326	23.4082
1328	23.4072
1330	23.4061
1332	23.405
1334	23.4039
1336	23.4028
1338	23.4017
1340	23.4006
1342	23.3996
1344	23.3985
1346	23.3974
1348	23.3963
1350	23.3952
1352	23.3941
1354	23.393
1356	23.3919
1358	23.3909
1360	23.3898
1362	23.3887
1364	23.3876
1366	23.3865
1368	23.3854
1370	23.3843
1372	23.3832
1374	23.3821
1376	23.3811
1378	23.38
1380	23.3789
1382	23.3778
1384	23.3767
1386	23.3756
1388	23.3745
1390	23.3734
1392	23.3724
1394	23.3713
1396	23.3702
1398	23.3691
1400	23.368
1402	23.3669
1404	23.3658
1406	23.3648
1408	23.3637
1410	23.3626
1412	23.3615
1414	23.3604
1416	23.3593
1418	23.3582
1420	23.3571
1422	23.356
1424	23.355
1426	23.3539
1428	23.3528
1430	23.3517
1432	23.3506
1434	23.3495
1436	23.3484
1438	23.3473
1440	23.3463
1442	23.3452
1444	23.3441
1446	23.343
1448	23.3419
1450	23.3408
1452	23.3397
1454	23.3387
1456	23.3376
1458	23.3365
1460	23.3354
1462	23.3343
1464	23.3332
1466	23.3321
1468	23.331
1470	23.33
1472	23.3289
1474	23.3278
1476	23.3267
1478	23.3256
1480	23.3245
1482	23.3234
1484	23.3223
1486	23.3214
1488	23.3214
1490	23.3214
1492	23.3214
1494	23.3214
1496	23.3214
1498	23.3214
1500	23.3214
1502	23.3214
1504	23.3214
1506	23.3214
1508	23.3214
1510	23.3214
1512	23.3214
1514	23.3214
1516	23.3214
1518	23.3214
1520	23.3214
1522	23.3214
1524	23.3214
1526	23.3214
1528	23.3214
1530	23.3214
1532	23.3214
1534	23.3214
1536	23.3214
1538	23.3214
1540	23.3214
1542	23.3214
1544	23.3214
1546	23.3214
1548	23.3214
1550	23.3214
1552	23.3214
1554	23.3214
1556	23.3214
1558	23.3214
1560	23.3214
1562	23.3214
1564	23.3214
1566	23.3214
1568	23.3214
1570	23.3214
1572	23.3214
1574	23.3214
1576	23.3214
1578	23.3214
1580	23.3214
1582	23.3214
1584	23.3214
1586	23.3214
1588	23.3214
1590	23.3214
1592	23.3214
1594	23.3214
1596	23.3214
1598	23.3214
1600	23.3214
1602	23.3214
1604	23.3214
1606	23.3214
1608	23.3214
1610	23.3214
1612	23.3214
1614	23.3214
1616	23.3214
1618	23.3214
1620	23.3214
1622	23.3214
1624	23.3214
1626	23.3214
1628	23.3214
1630	23.3214
1632	23.3214
1634	23.3214
1636	23.3214
1638	23.3214
1640	23.3214
1642	23.3214
1644	23.3214
1646	23.3214
1648	23.3214
1650	23.3214
1652	23.3214
1654	23.3214
1656	23.3214
1658	23.3214
1660	23.3214
1662	23.3214
1664	23.3214
1666	23.3214
1668	23.3214
1670	23.3214
1672	23.3214
1674	23.3214
1676	23.3214
1678	23.3214
1680	23.3214
1682	23.3214
1684	23.3214
1686	23.3214
1688	23.3214
1690	23.3216
1692	23.3221
1694	23.3224
1696	23.3229
1698	23.3233
1700	23.3237
1702	23.3241
1704	23.3245
1706	23.3249
1708	23.3253
1710	23.3257
1712	23.3261
1714	23.3265
1716	23.3269
1718	23.3273
1720	23.3277
1722	23.3281
1724	23.3285
1726	23.3289
1728	23.3293
1730	23.3297
1732	23.3301
1734	23.3305
1736	23.331
1738	23.3314
1740	23.3318
1742	23.3322
1744	23.3326
1746	23.333
1748	23.3334
1750	23.3338
1752	23.3342
1754	23.3346
1756	23.335
1758	23.3354
1760	23.3358
1762	23.3362
1764	23.3366
1766	23.337
1768	23.3374
1770	23.3378
1772	23.3382
1774	23.3386
1776	23.339
1778	23.3394
1780	23.3398
1782	23.3403
1784	23.3407
1786	23.3411
1788	23.3415
1790	23.3419
1792	23.3423
1794	23.3427
1796	23.3431
1798	23.3435
1800	23.3439
1802	23.3443
1804	23.3447
1806	23.3451
1808	23.3455
1810	23.3459
1812	23.3463
1814	23.3467
1816	23.3471
1818	23.3475
1820	23.3479
1822	23.3483
1824	23.3487
1826	23.3492
1828	23.3496
1830	23.35
1832	23.3504
1834	23.3508
1836	23.3512
1838	23.3516
1840	23.352
1842	23.3524
1844	23.3528
1846	23.3532
1848	23.3536
1850	23.354
1852	23.3544
1854	23.3548
1856	23.3552
1858	23.3556
1860	23.356
1862	23.3564
1864	23.3569
1866	23.3573
1868	23.3577
1870	23.3581
1872	23.3585
1874	23.3589
1876	23.3593
1878	23.3597
1880	23.3601
1882	23.3605
1884	23.3609
1886	23.3613
1888	23.3617
1890	23.3621
1892	23.3625
1894	23.3629
1896	23.3633
1898	23.3637
1900	23.3641
1902	23.3645
1904	23.3649
1906	23.3653
1908	23.3657
1910	23.3662
1912	23.3666
1914	23.367
1916	23.3674
1918	23.3678
1920	23.368
1922	23.3677
1924	23.3673
1926	23.3669
1928	23.3665
1930	23.3662
1932	23.3658
1934	23.3654
1936	23.3651
1938	23.3647
1940	23.3643
1942	23.3639
1944	23.3636
1946	23.3632
1948	23.3628
1950	23.3624
1952	23.3621
1954	23.3617
1956	23.3613
1958	23.3609
1960	23.3606
1962	23.3602
1964	23.3598
1966	23.3595
1968	23.3591
1970	23.3587
1972	23.3583
1974	23.358
1976	23.3576
1978	23.3572
1980	23.3569
1982	23.3565
1984	23.3561
1986	23.3557
1988	23.3554
1990	23.355
1992	23.3546
1994	23.3543
1996	23.3539
1998	23.3535
2000	23.3531

## Sheet: Figure 3e
	9.2 mJ/cm2	13.3 mJ/cm2	17.3 mJ/cm2
t (ns)	intensity (W/cm2)	intensity (W/cm2)	intensity (W/cm2)
0	278.711	402.918	524.097
0.1	296.215	428.224	557.014
0.2	314.743	455.009	591.853
0.3	334.347	483.35	628.718
0.4	355.086	513.331	667.717
0.5	377.02	545.04	708.961
0.6	400.21	578.565	752.569
0.7	424.724	614.002	798.665
0.8	450.628	651.452	847.377
0.9	477.996	691.016	898.84
1	506.902	732.804	953.197
1.1	537.425	776.93	1010.59
1.2	569.647	823.512	1071.18
1.3	603.654	872.673	1135.13
1.4	639.534	924.544	1202.6
1.5	677.382	979.259	1273.77
1.6	717.294	1036.96	1348.83
1.7	759.373	1097.79	1427.95
1.8	803.724	1161.91	1511.35
1.9	850.457	1229.47	1599.23
2	899.689	1300.64	1691.81
2.1	951.537	1375.59	1789.3
2.2	1006.13	1454.51	1891.96
2.3	1063.59	1537.58	2000.02
2.4	1124.06	1625	2113.73
2.5	1187.68	1716.97	2233.36
2.6	1254.6	1813.71	2359.18
2.7	1324.95	1915.42	2491.49
2.8	1398.92	2022.35	2630.58
2.9	1476.65	2134.72	2776.75
3	1558.32	2252.79	2930.32
3.1	1644.11	2376.81	3091.64
3.2	1734.2	2507.04	3261.04
3.3	1828.77	2643.77	3438.88
3.4	1928.03	2787.27	3625.54
3.5	2032.19	2937.84	3821.4
3.6	2141.45	3095.79	4026.85
3.7	2256.03	3261.43	4242.31
3.8	2376.16	3435.1	4468.21
3.9	2502.08	3617.13	4704.99
4	2634.02	3807.88	4953.11
4.1	2772.25	4007.71	5213.04
4.2	2917.02	4217	5485.27
4.3	3068.6	4436.13	5770.31
4.4	3227.27	4665.51	6068.67
4.5	3393.32	4905.56	6380.91
4.6	3567.04	5156.69	6707.58
4.7	3748.73	5419.36	7049.24
4.8	3938.72	5694.02	7406.51
4.9	4137.33	5981.14	7779.98
5	4344.89	6281.2	8170.28
5.1	4561.75	6594.71	8578.08
5.2	4788.27	6922.17	9004.02
5.3	5024.8	7264.12	9448.81
5.4	5271.74	7621.1	9913.16
5.5	5529.46	7993.67	10397.8
5.6	5798.36	8382.41	10903.4
5.7	6078.85	8787.91	11430.9
5.8	6371.36	9210.77	11980.9
5.9	6676.31	9651.63	12554.4
6	6994.15	10111.1	13152.1
6.1	7325.34	10589.9	13774.8
6.2	7670.33	11088.6	14423.6
6.3	8029.61	11608	15099.2
6.4	8403.67	12148.8	15802.6
6.5	8793.01	12711.6	16534.7
6.6	9198.13	13297.3	17296.5
6.7	9619.58	13906.6	18089
6.8	10057.9	14540.2	18913.2
6.9	10513.6	15199	19770.1
7	10987.2	15883.7	20660.8
7.1	11479.4	16595.3	21586.3
7.2	11990.8	17334.5	22547.9
7.3	12521.8	18102.2	23546.5
7.4	13073.2	18899.3	24583.3
7.5	13645.5	19726.6	25659.5
7.6	14239.4	20585.2	26776.2
7.7	14855.5	21475.9	27934.8
7.8	15494.5	22399.7	29136.4
7.9	16157	23357.4	30382.2
8	16843.8	24350.2	31673.6
8.1	17555.4	25379	33011.8
8.2	18292.7	26444.8	34398.2
8.3	19056.2	27548.7	35834
8.4	19846.8	28691.6	37320.6
8.5	20665.2	29874.6	38859.5
8.6	21512	31098.8	40451.9
8.7	22388	32365.3	42099.2
8.8	23294.1	33675.2	43803
8.9	24230.9	35029.4	45564.6
9	25199.2	36429.3	47385.5
9.1	26199.8	37875.9	49267.1
9.2	27233.6	39370.2	51210.9
9.3	28301.1	40913.6	53218.4
9.4	29403.4	42507.1	55291.2
9.5	30541.1	44151.8	57430.6
9.6	31715.1	45849	59638.2
9.7	32926.2	47599.8	61915.6
9.8	34175.2	49405.5	64264.3
9.9	35462.9	51267.1	66685.7
10	36790.2	53185.8	69181.5
10.1	38157.8	55162.9	71753.2
10.2	39566.6	57199.5	74402.4
10.3	41017.4	59296.8	77130.5
10.4	42511	61456.1	79939.1
10.5	44048.2	63678.4	82829.8
10.6	45629.9	65965	85804
10.7	47256.8	68316.9	88863.4
10.8	48929.8	70735.5	92009.4
10.9	50649.7	73221.8	95243.4
11	52417.2	75777	98567.1
11.1	54233.2	78402.3	101982
11.2	56098.3	81098.7	105489
11.3	58013.5	83867.3	109091
11.4	59979.4	86709.3	112787
11.5	61996.7	89625.7	116581
11.6	64066.3	92617.6	120472
11.7	66188.8	95686	124464
11.8	68364.9	98831.9	128556
11.9	70595.4	102056	132750
12	72880.8	105360	137048
12.1	75221.8	108745	141450
12.2	77619.1	112210	145958
12.3	80073.2	115758	150572
12.4	82584.7	119389	155295
12.5	85154.3	123103	160127
12.6	87782.3	126903	165069
12.7	90469.4	130787	170122
12.8	93215.9	134758	175286
12.9	96022.4	138815	180564
13	98889.2	142959	185955
13.1	101817	147192	191460
13.2	104805	151512	197080
13.3	107856	155922	202815
13.4	110967	160420	208667
13.5	114141	165008	214634
13.6	117377	169686	220719
13.7	120675	174453	226921
13.8	124035	179311	233240
13.9	127458	184260	239676
14	130943	189298	246230
14.1	134491	194427	252901
14.2	138101	199646	259690
14.3	141773	204955	266596
14.4	145508	210354	273618
14.5	149304	215842	280757
14.6	153163	221420	288012
14.7	157082	227086	295383
14.8	161063	232841	302868
14.9	165104	238683	310467
15	169205	244611	318179
15.1	173365	250626	326002
15.2	177585	256726	333937
15.3	181863	262911	341981
15.4	186198	269178	350134
15.5	190591	275528	358393
15.6	195039	281959	366758
15.7	199542	288469	375227
15.8	204100	295058	383797
15.9	208711	301723	392467
16	213373	308464	401235
16.1	218087	315278	410098
16.2	222850	322164	419056
16.3	227662	329120	428104
16.4	232521	336145	437241
16.5	237426	343235	446464
16.6	242375	350390	455770
16.7	247366	357606	465156
16.8	252399	364882	474620
16.9	257472	372214	484159
17	262582	379602	493768
17.1	267728	387042	503445
17.2	272909	394531	513187
17.3	278122	402067	522989
17.4	283365	409647	532849
17.5	288636	417268	542762
17.6	293934	424927	552724
17.7	299256	432620	562732
17.8	304600	440346	572781
17.9	309964	448100	582867
18	315345	455880	592986
18.1	320742	463681	603134
18.2	326151	471501	613305
18.3	331570	479335	623496
18.4	336997	487181	633701
18.5	342430	495034	643916
18.6	347864	502891	654136
18.7	353299	510748	664357
18.8	358732	518601	674572
18.9	364159	526447	684776
19	369577	534280	694966
19.1	374985	542098	705135
19.2	380379	549896	715278
19.3	385757	557670	725390
19.4	391115	565416	735465
19.5	396450	573129	745499
19.6	401760	580806	755484
19.7	407042	588442	765417
19.8	412293	596033	775291
19.9	417510	603574	785100
20	422689	611062	794840
20.1	427828	618491	804503
20.2	432924	625858	814086
20.3	437974	633158	823582
20.4	442975	640387	832985
20.5	447923	647540	842289
20.6	452816	654614	851490
20.7	457650	661603	860581
20.8	462423	668503	869557
20.9	467132	675311	878412
21	471774	682021	887141
21.1	476346	688630	895737
21.2	480844	695134	904196
21.3	485267	701527	912512
21.4	489610	707806	920680
21.5	493872	713967	928695
21.6	498050	720007	936550
21.7	502140	725919	944241
21.8	506140	731702	951763
21.9	510047	737351	959111
22	513859	742862	966279
22.1	517574	748231	973264
22.2	521188	753456	980059
22.3	524698	758531	986661
22.4	528104	763455	993065
22.5	531402	768223	999267
22.6	534590	772832	1005260
22.7	537666	777278	1011050
22.8	540628	781560	1016620
22.9	543473	785673	1021970
23	546200	789615	1027090
23.1	548806	793383	1031990
23.2	551291	796975	1036670
23.3	553651	800387	1041100
23.4	555886	803618	1045310
23.5	557993	806664	1049270
23.6	559972	809525	1052990
23.7	561821	812198	1056470
23.8	563538	814680	1059700
23.9	565122	816971	1062680
24	566573	819068	1065400
24.1	567889	820969	1067880
24.2	569068	822675	1070100
24.3	570111	824183	1072060
24.4	571017	825492	1073760
24.5	571784	826601	1075200
24.6	572412	827509	1076380
24.7	572902	828217	1077300
24.8	573252	828722	1077960
24.9	573462	829026	1078360
25	573532	829127	1078490
25.1	573462	829026	1078360
25.2	573252	828722	1077960
25.3	572902	828217	1077300
25.4	572412	827509	1076380
25.5	571784	826601	1075200
25.6	571017	825492	1073760
25.7	570111	824183	1072060
25.8	569068	822675	1070100
25.9	567889	820969	1067880
26	566573	819068	1065400
26.1	565122	816971	1062680
26.2	563538	814680	1059700
26.3	561821	812198	1056470
26.4	559972	809525	1052990
26.5	557993	806664	1049270
26.6	555886	803618	1045310
26.7	553651	800387	1041100
26.8	551291	796975	1036670
26.9	548806	793383	1031990
27	546200	789615	1027090
27.1	543473	785673	1021970
27.2	540628	781560	1016620
27.3	537666	777278	1011050
27.4	534590	772832	1005260
27.5	531402	768223	999267
27.6	528104	763455	993065
27.7	524698	758531	986661
27.8	521188	753456	980059
27.9	517574	748231	973264
28	513859	742862	966279
28.1	510047	737351	959111
28.2	506140	731702	951763
28.3	502140	725919	944241
28.4	498050	720007	936550
28.5	493872	713967	928695
28.6	489610	707806	920680
28.7	485267	701527	912512
28.8	480844	695134	904196
28.9	476346	688630	895737
29	471774	682021	887141
29.1	467132	675311	878412
29.2	462423	668503	869557
29.3	457650	661603	860581
29.4	452816	654614	851490
29.5	447923	647540	842289
29.6	442975	640387	832985
29.7	437974	633158	823582
29.8	432924	625858	814086
29.9	427828	618491	804503
30	422689	611062	794840
30.1	417510	603574	785100
30.2	412293	596033	775291
30.3	407042	588442	765417
30.4	401760	580806	755484
30.5	396450	573129	745499
30.6	391115	565416	735465
30.7	385757	557670	725390
30.8	380379	549896	715278
30.9	374985	542098	705135
31	369577	534280	694966
31.1	364159	526447	684776
31.2	358732	518601	674572
31.3	353299	510748	664357
31.4	347864	502891	654136
31.5	342430	495034	643916
31.6	336997	487181	633701
31.7	331570	479335	623496
31.8	326151	471501	613305
31.9	320742	463681	603134
32	315345	455880	592986
32.1	309964	448100	582867
32.2	304600	440346	572781
32.3	299256	432620	562732
32.4	293934	424927	552724
32.5	288636	417268	542762
32.6	283365	409647	532849
32.7	278122	402067	522989
32.8	272909	394531	513187
32.9	267728	387042	503445
33	262582	379602	493768
33.1	257472	372214	484159
33.2	252399	364882	474620
33.3	247366	357606	465156
33.4	242375	350390	455770
33.5	237426	343235	446464
33.6	232521	336145	437241
33.7	227662	329120	428104
33.8	222850	322164	419056
33.9	218087	315278	410098
34	213373	308464	401235
34.1	208711	301723	392467
34.2	204100	295058	383797
34.3	199542	288469	375227
34.4	195039	281959	366758
34.5	190591	275528	358393
34.6	186198	269178	350134
34.7	181863	262911	341981
34.8	177585	256726	333937
34.9	173365	250626	326002
35	169205	244611	318179
35.1	165104	238683	310467
35.2	161063	232841	302868
35.3	157082	227086	295383
35.4	153163	221420	288012
35.5	149304	215842	280757
35.6	145508	210354	273618
35.7	141773	204955	266596
35.8	138101	199646	259690
35.9	134491	194427	252901
36	130943	189298	246230
36.1	127458	184260	239676
36.2	124035	179311	233240
36.3	120675	174453	226921
36.4	117377	169686	220719
36.5	114141	165008	214634
36.6	110967	160420	208667
36.7	107856	155922	202815
36.8	104805	151512	197080
36.9	101817	147192	191460
37	98889.2	142959	185955
37.1	96022.4	138815	180564
37.2	93215.9	134758	175286
37.3	90469.4	130787	170122
37.4	87782.3	126903	165069
37.5	85154.3	123103	160127
37.6	82584.7	119389	155295
37.7	80073.2	115758	150572
37.8	77619.1	112210	145958
37.9	75221.8	108745	141450
38	72880.8	105360	137048
38.1	70595.4	102056	132750
38.2	68364.9	98831.9	128556
38.3	66188.8	95686	124464
38.4	64066.3	92617.6	120472
38.5	61996.7	89625.7	116581
38.6	59979.4	86709.3	112787
38.7	58013.5	83867.3	109091
38.8	56098.3	81098.7	105489
38.9	54233.2	78402.3	101982
39	52417.2	75777	98567.1
39.1	50649.7	73221.8	95243.4
39.2	48929.8	70735.5	92009.4
39.3	47256.8	68316.9	88863.4
39.4	45629.9	65965	85804
39.5	44048.2	63678.4	82829.8
39.6	42511	61456.1	79939.1
39.7	41017.4	59296.8	77130.5
39.8	39566.6	57199.5	74402.4
39.9	38157.8	55162.9	71753.2
40	36790.2	53185.8	69181.5
40.1	35462.9	51267.1	66685.7
40.2	34175.2	49405.5	64264.3
40.3	32926.2	47599.8	61915.6
40.4	31715.1	45849	59638.2
40.5	30541.1	44151.8	57430.6
40.6	29403.4	42507.1	55291.2
40.7	28301.1	40913.6	53218.4
40.8	27233.6	39370.2	51210.9
40.9	26199.8	37875.9	49267.1
41	25199.2	36429.3	47385.5
41.1	24230.9	35029.4	45564.6
41.2	23294.1	33675.2	43803
41.3	22388	32365.3	42099.2
41.4	21512	31098.8	40451.9
41.5	20665.2	29874.6	38859.5
41.6	19846.8	28691.6	37320.6
41.7	19056.2	27548.7	35834
41.8	18292.7	26444.8	34398.2
41.9	17555.4	25379	33011.8
42	16843.8	24350.2	31673.6
42.1	16157	23357.4	30382.2
42.2	15494.5	22399.7	29136.4
42.3	14855.5	21475.9	27934.8
42.4	14239.4	20585.2	26776.2
42.5	13645.5	19726.6	25659.5
42.6	13073.2	18899.3	24583.3
42.7	12521.8	18102.2	23546.5
42.8	11990.8	17334.5	22547.9
42.9	11479.4	16595.3	21586.3
43	10987.2	15883.7	20660.8
43.1	10513.6	15199	19770.1
43.2	10057.9	14540.2	18913.2
43.3	9619.58	13906.6	18089
43.4	9198.13	13297.3	17296.5
43.5	8793.01	12711.6	16534.7
43.6	8403.67	12148.8	15802.6
43.7	8029.61	11608	15099.2
43.8	7670.33	11088.6	14423.6
43.9	7325.34	10589.9	13774.8
44	6994.15	10111.1	13152.1
44.1	6676.31	9651.63	12554.4
44.2	6371.36	9210.77	11980.9
44.3	6078.85	8787.91	11430.9
44.4	5798.36	8382.41	10903.4
44.5	5529.46	7993.67	10397.8
44.6	5271.74	7621.1	9913.16
44.7	5024.8	7264.12	9448.81
44.8	4788.27	6922.17	9004.02
44.9	4561.75	6594.71	8578.08
45	4344.89	6281.2	8170.28
45.1	4137.33	5981.14	7779.98
45.2	3938.72	5694.02	7406.51
45.3	3748.73	5419.36	7049.24
45.4	3567.04	5156.69	6707.58
45.5	3393.32	4905.56	6380.91
45.6	3227.27	4665.51	6068.67
45.7	3068.6	4436.13	5770.31
45.8	2917.02	4217	5485.27
45.9	2772.25	4007.71	5213.04
46	2634.02	3807.88	4953.11
46.1	2502.08	3617.13	4704.99
46.2	2376.16	3435.1	4468.21
46.3	2256.03	3261.43	4242.31
46.4	2141.45	3095.79	4026.85
46.5	2032.19	2937.84	3821.4
46.6	1928.03	2787.27	3625.54
46.7	1828.77	2643.77	3438.88
46.8	1734.2	2507.04	3261.04
46.9	1644.11	2376.81	3091.64
47	1558.32	2252.79	2930.32
47.1	1476.65	2134.72	2776.75
47.2	1398.92	2022.35	2630.58
47.3	1324.95	1915.42	2491.49
47.4	1254.6	1813.71	2359.18
47.5	1187.68	1716.97	2233.36
47.6	1124.06	1625	2113.73
47.7	1063.59	1537.58	2000.02
47.8	1006.13	1454.51	1891.96
47.9	951.537	1375.59	1789.3
48	899.689	1300.64	1691.81
48.1	850.457	1229.47	1599.23
48.2	803.724	1161.91	1511.35
48.3	759.373	1097.79	1427.95
48.4	717.294	1036.96	1348.83
48.5	677.382	979.259	1273.77
48.6	639.534	924.544	1202.6
48.7	603.654	872.673	1135.13
48.8	569.647	823.512	1071.18
48.9	537.425	776.93	1010.59
49	506.902	732.804	953.197
49.1	477.996	691.016	898.84
49.2	450.628	651.452	847.377
49.3	424.724	614.002	798.665
49.4	400.21	578.565	752.569
49.5	377.02	545.04	708.961
49.6	355.086	513.331	667.717
49.7	334.347	483.35	628.718
49.8	314.743	455.009	591.853
49.9	296.215	428.224	557.014
50	278.711	402.918	524.097

[truncated: 26 more sheets: Figure 3f1, Figure 3f2, Figure 3f3, Figure 4b, Figure 4c, Figure 4d, Figure 5b, Figure 5c, Figure 5d, Figure S1a, Figure S1c, Figure S6, Figure S9b, Figure S9d, Figure S9f, Figure S13, Figure S14d, Figure S14e, Figure S14f, Figure S15 …]
